# Supplementary material for: Evaluation of Phosphorus Efficiency in Cultivated and Wild Potato Genotypes
Source: Plants (Basel). 2025 Dec 11;14(24):3776. doi: 10.3390/plants14243776 (PMC12736970; doi:10.3390/plants14243776)
Supplement: Supplementary file 1 [file plants-14-03776-s001.zip]

Archive with 1 entries (1 files):
- plants-3947857-supplementary.xlsx
