# Supplementary material for: Evaluation of Phosphorus Efficiency in Cultivated and Wild Potato Genotypes
Source: Plants (Basel). 2025 Dec 11;14(24):3776. doi: 10.3390/plants14243776 (PMC12736970; doi:10.3390/plants14243776)
Supplement: Supplementary file 1 [file plants-14-03776-s001.zip › plants-3947857-supplementary.xlsx]

## Sheet: Introduction
	Evaluation of phosphorus efficiency in cultivated and wild potato genotypes
	Plants (MDPI)
	Mousumi Hazarika; Tahar Ashfaq; Klaus J. Dehmer* and Silvia Bachmann-Pfabe
	*Corresponding author: dehmer@ipk-gatersleben.de
	Table S1: Sheet 1 - Accessions used in the expriment
	List of 40 potato accessions and their corresponding species, type, country of origin, year of registration and maturity group
	Table S1: Sheet 2 - Phenotypic trait data
	Phenotypic data for 4 replications of 40 potato accessions for the measured traits shoot weight (SFW), shoot dry weight (SDW), root fresh weight (RFW), root dry weight (RDW), root: shoot ratio (R:S), root length (RL), root length per shoot biomass (RL: SDW), tuber fresh weight (TuberFW), tuber dry weight (TuberDW), stolon fresh weight (StolonFW), stolon dry weight (StolonDW), total fresh weight (…
	Table S1: Sheet 3 - Reduction in biomass
	Percent reduction in shoot (SDW), root (RDW) and total biomass (TotalDW) under LP

## Sheet: Accessions 
		Table S1: Sheet 1 - List of 40 potato accessions with their corresponding species, type, maturity group, country of origin, year of registration and utility
	GLKS Number	Accession Name	Species	Type	Country of Origin	Listing	Maturity
	10772	Eszenyi Nemes Rozsa	Solanum tuberosum tuberosum	Cultivated (KKS)	Hungary	1939	5					Row names	Explaination
	10800	Limba	Solanum tuberosum tuberosum	Cultivated (KKS)	Slovakia	1968	3					GLKS number	Invidivual number per accession
	11242	Amanda (1986)	Solanum tuberosum tuberosum	Cultivated (KKS)	Sweden	1986	1					Accession Name	Individual name per accession
	10873	Fransen	Solanum tuberosum tuberosum	Cultivated (KKS)	Netherlands	<1893	5					Species	Solanum species for individual species for each accession
	11295	Belorusskiy krakhmalistyi	Solanum tuberosum tuberosum	Cultivated (KKS)	Belarus	1970	1					Type	Cultivated, wild or standard
	11344	Chijiwa	Solanum tuberosum tuberosum	Cultivated (KKS)	Japan	1962	1					1	very late maturity
	11723	Paterson's Victoria	Solanum tuberosum tuberosum	Cultivated (KKS)	Great Britain	1863	4					2	late to very late maturity
	11817	Russet Burbank	Solanum tuberosum tuberosum	Cultivated (KKS)	United States of America	1917	1					3	late maturity
	11861	Snowdrop	Solanum tuberosum tuberosum	Cultivated (KKS)	Great Britain	<1881	4					4	late to intermediate maturity
	14410	Kuba	Solanum tuberosum tuberosum	Cultivated (KKS)	Germany	2005	mid-early					5	intermediate maturity
	14424	Tarzan	Solanum tuberosum tuberosum	Cultivated (KKS)	Germany	NA	mid-late					6	intermediate to early maturity
	10075	Ikar	Solanum tuberosum tuberosum	Cultivated (KKS)	Ukrainia	1983	2, 3					7	early maturity
	10591	Tiger	Solanum tuberosum tuberosum	Cultivated (KKS)	Germany	1939	3					8	early to very early maturity
	10351	Trogs Lichtblick	Solanum tuberosum tuberosum	Cultivated (KKS)	Germany	1922	5					Country of origin	Individual country of origin for each accession
	11465	Gesa	Solanum tuberosum tuberosum	Cultivated (KKS)	Germany	1984	4					Listing	Year of registration
	11822	Sadko	Solanum tuberosum tuberosum	Cultivated (KKS)	formerly USSR	1975	3					Maturity group	Individual maturity period per accessions
	10953	Borka	Solanum tuberosum tuberosum	Cultivated (KKS)	Czech Republic	1986	3
	11914	Torva	Solanum tuberosum tuberosum	Cultivated (KKS)	Danmark	1987	7
	10746	Charles Downing	Solanum tuberosum tuberosum	Cultivated (KKS)	United States of America	1887	7
	11644	Matjaz	Solanum tuberosum tuberosum	Cultivated (KKS)	Slovenia	1963	4
	12240	Läti kollane	Solanum tuberosum tuberosum	Cultivated (KKS)	Latvia	NA	2
	12005	Prince Edward Island Blue	Solanum tuberosum tuberosum	Cultivated (KKS)	Canada	NA	4
	14418	Cardoso	Solanum tuberosum tuberosum	Cultivated (KKS)	Germany	2011	mid-early
	11774	Ragna	Solanum tuberosum tuberosum	Cultivated (KKS)	Germany	1982	4
	11558	Kero	Solanum tuberosum tuberosum	Cultivated (KKS)	Germany	1980	5
	12004	Assuan Market	Solanum tuberosum tuberosum	Cultivated (KKS)	Egypt	NA	4
	11578	Kristall	Solanum tuberosum tuberosum	Cultivated (KKS)	Russia	1980	4
	11758	Prikarpatskiy	Solanum tuberosum tuberosum	Cultivated (KKS)	NA	1978	3
	11752	Poprad	Solanum tuberosum tuberosum	Cultivated (KKS)	Poland	1978	3
	10212	Caribe	Solanum tuberosum tuberosum	Cultivated (KKS)	Canada	1983	7
	38153	NA	Solanum chacoense Bitter	Wild (WKS)	Argentina	NA	NA
	38157	NA	Solanum chacoense Bitter	Wild (WKS)	Argentina	NA	NA
	38159	NA	Solanum chacoense Bitter	Wild (WKS)	Argentina	NA	NA
	38161	NA	Solanum chacoense Bitter	Wild (WKS)	Argentina	NA	NA
	38162	NA	Solanum chacoense Bitter	Wild (WKS)	Argentina	NA	NA
	38163	NA	Solanum chacoense Bitter	Wild (WKS)	Argentina	NA	NA
	38166	NA	Solanum chacoense Bitter	Wild (WKS)	Argentina	NA	NA
	38172	NA	Solanum microdontum Bitter	Wild (WKS)	Argentina	NA	NA
	24129	NA	Solanum stenotomum subsp. stenotomum Juz. & Bukasov	Native (AKS)	Bolivia	NA	NA
	24130	NA	Solanum stenotomum subsp. stenotomum Juz. & Bukasov	Native (AKS)	Argentina	NA	NA

## Sheet: Phenotypic trait data
		Table S1 Sheet 2: Phenotypic data for 4 replications of 40 potato accessions for the measured traits shoot weight (SFW), shoot dry weight (SDW), root fresh weight (RFW), root dry weight (RDW), root: shoot ratio (R:S), root length (RL), root length per shoot biomass (RL: SDW), tuber fresh weight (TuberFW), tuber dry weight (TuberDW), stolon fresh weight (StolonFW), stolon dry weight (StolonDW), to…
Genotype	Type	Treatment	Block	SFW [g]	SDW [g]	RFW [g]	RDW [g]	R:S ratio	RL [cm]	RL: SDW	TuberFW [g]	TuberDW [g]	StolonFW [g]	StolonDW [g]	TotalFW [g]	TotalDW [g]	Pupt shoots [mg/plant]	Pupt roots [mg/plant]	Pupt total [mg/plant]	PutE [mg DM/mg P]	PuE [mg P/mg P applied]	PH1 [cm]	PH2 [cm]	PH3 [cm]	PH4 [cm]	Diff PH [cm]	CCI	SPAD
Eszenyi Nemes Rozsa	Cultivated	HP	1	27.191	2.801	6.517	0.632	0.225634	31	11.0675	NA	NA	NA	NA	33.708	3.433	6.79	1.06561	7.85561	0.437012	0.298579	4.5	7	14.5	21.5	17	36	46.4
Limba	Cultivated	HP	1	23.731	2.371	8.317	0.771	0.325179	31	13.0747	NA	NA	NA	NA	32.048	3.142	5.45545	1.07668	6.53214	0.481006	0.248276	4.5	8.2	17	25.5	21	29.1	43.8
Amanda (1986)	Cultivated	HP	1	24.091	2.726	8.437	0.802	0.294204	36	13.2062	NA	NA	NA	NA	32.528	3.528	7.16	0.905538	8.06554	0.437417	0.306558	5.5	11.5	24.8	35.5	30	45.5	50.8
Fransen	Cultivated	HP	1	24.621	2.722	7.957	0.794	0.291697	34	12.4908	NA	NA	NA	NA	32.578	3.516	6.06	1.17655	7.23655	0.485867	0.275049	4.5	11	32.5	43.5	39	61	53
Belorusskiy krakhmalistyi	Cultivated	HP	1	25.311	2.904	13.337	1.126	0.387741	37	12.741	NA	NA	NA	NA	38.648	4.03	7.32	1.78513	9.10513	0.442608	0.346071	7.5	12.5	23.5	32	24.5	46.1	53.2
Chijiwa	Cultivated	HP	1	18.751	1.838	4.857	0.515	0.280196	29	15.778	NA	NA	NA	NA	23.608	2.353	4.60965	0.697476	5.30713	0.443366	0.201715	4.5	9	22	32.5	28	22.2	49.2
Paterson's Victoria	Cultivated	HP	1	23.821	2.284	13.337	1.426	0.624343	34	14.8862	NA	NA	NA	NA	37.158	3.71	4.35985	1.5404	5.90025	0.628787	0.224259	5.6	10	31	40	34.4	35.6	51.7
Russet Burbank	Cultivated	HP	1	24.731	2.564	10.427	0.931	0.363105	40	15.6006	NA	NA	NA	NA	35.158	3.495	6.06	1.26102	7.32102	0.477393	0.27826	5.5	8.5	22	30	24.5	31.3	41.7
Snowdrop	Cultivated	HP	1	25.681	2.565	8.777	0.937	0.365302	37	14.425	NA	NA	NA	NA	34.458	3.502	6.58	1.3411	7.9211	0.44211	0.301068	7	10.5	23	29	22	28.8	46.6
Kuba	Cultivated	HP	1	20.651	2.431	4.177	0.388	0.159605	34	13.986	NA	NA	1.83	0.221	26.658	3.04	6.26	0.868791	7.12879	0.42644	0.270954	6	9.2	26.8	37.5	31.5	43.3	49.6
Tarzan	Cultivated	HP	1	24.341	2.903	4.187	0.545	0.187737	35	12.0565	NA	NA	0.87	0.108	29.398	3.556	7.02	1.07443	8.09443	0.439314	0.307656	6	12	27	40	34	44.7	38.9
Ikar	Cultivated	HP	1	22.881	2.733	7.137	0.815	0.298207	39	14.27	2.147	0.444	NA	NA	32.165	3.992	7.22	1.13913	8.35913	0.477561	0.317717	4.5	7.5	18	25	20.5	45.8	50.3
Tiger	Cultivated	HP	1	28.731	3.114	6.877	0.535	0.171805	43	13.8086	NA	NA	NA	NA	35.608	3.649	7.26	0.916396	8.1764	0.446285	0.310771	5	10	25	38	33	43.2	51.9
Trogs Lichtblick	Cultivated	HP	1	29.421	2.615	6.727	0.627	0.239771	35	13.3843	NA	NA	NA	NA	36.148	3.242	6.15434	0.923687	7.07803	0.458037	0.269024	5	13	35.5	48.5	43.5	36.3	48.7
Gesa	Cultivated	HP	1	25.951	2.929	6.517	0.604	0.206214	44	15.0222	6.027	0.995	NA	NA	38.495	4.528	6.78	0.795845	7.57585	0.597689	0.287945	7.5	13	29	35.5	28	46.2	52.6
Sadko	Cultivated	HP	1	25.841	2.873	7.237	0.718	0.249913	40	13.9227	NA	NA	NA	NA	33.078	3.591	6.86	1.32423	8.18423	0.43877	0.311069	5	11	28	36	31	38.2	49.2
Borka	Cultivated	HP	1	24.741	2.545	5.087	0.487	0.191356	37	14.5383	NA	NA	NA	NA	29.828	3.032	6.93	0.940689	7.87069	0.385227	0.299152	3.5	8.5	18.5	30	26.5	27.1	45.2
Torva	Cultivated	HP	1	22.711	2.626	7.987	0.794	0.302361	37	14.0899	1.687	0.363	NA	NA	32.385	3.783	6.67	1.25496	7.92496	0.477353	0.301215	4	11	23	30	26	51.1	51.5
Charles Downing	Cultivated	HP	1	24.241	2.331	6.187	0.886	0.380094	31	13.299	NA	NA	2.1	0.332	32.528	3.549	4.28236	0.955246	5.23761	0.677599	0.199073	4.5	8	21.5	26.5	22	30	44.4
Matjaz	Cultivated	HP	1	19.381	1.739	3.177	0.341	0.19609	35	20.1265	NA	NA	NA	NA	22.558	2.08	4.2772	0.576153	4.85336	0.428569	0.184468	3	6	20.5	36.5	33.5	48	51.5
Läti kollane	Cultivated	HP	1	27.421	2.676	8.987	0.652	0.243647	36	13.4529	NA	NA	NA	NA	36.408	3.328	7.71	1.28485	8.99485	0.369989	0.34188	3.5	7.2	24	38.5	35	29.3	50.4
Prince Edward Island Blue	Cultivated	HP	1	28.121	2.91	9.317	0.859	0.295189	44	15.1203	NA	NA	NA	NA	37.438	3.769	6.49041	1.31481	7.80523	0.482881	0.296664	4	8	21	29	25	27	45.4
Cardoso	Cultivated	HP	1	24.811	2.656	5.217	0.424	0.159639	43	16.1898	0.937	0.238	NA	NA	30.965	3.318	6.53	0.536011	7.06601	0.469572	0.268567	3.5	6.2	17	26	22.5	28.6	52.1
Ragna	Cultivated	HP	1	2.681	0.337	1.687	0.132	0.391691	30	89.0208	NA	NA	NA	NA	4.368	0.469	0.77	0.410346	1.18035	0.397341	0.044863	3	6.5	13	18	15	47.9	50.3
Kero	Cultivated	HP	1	19.061	1.873	2.287	0.3135	0.167379	20	10.6781	NA	NA	NA	NA	21.348	2.1865	5.86	0.587097	6.4471	0.339145	0.245044	4.5	9	19.8	30	25.5	25.9	41.1
Assuan Market	Cultivated	HP	1	25.341	2.521	4.087	0.399	0.158271	37	14.6767	NA	NA	0.35	0.061	29.778	2.981	7.06626	0.747209	7.81347	0.381521	0.296977	5	12.2	30	42	37	43.7	49.9
Kristall	Cultivated	HP	1	3.911	0.408	1.087	0.122	0.29902	17.5	42.8922	NA	NA	NA	NA	4.998	0.53	1.14	0.321046	1.46105	0.362754	0.055532	2.5	5.5	13	18	15.5	30.8	44.1
Prikarpatskiy	Cultivated	HP	1	26.901	2.688	8.747	0.746	0.27753	40	14.881	NA	NA	NA	NA	35.648	3.434	7.02	1.48311	8.50311	0.403852	0.323189	5.5	8.5	22.5	34.5	29	45	52.6
Poprad	Cultivated	HP	1	26.251	2.684	6.327	0.714	0.266021	32	11.9225	NA	NA	NA	NA	32.578	3.398	5.87183	1.15053	7.02236	0.483883	0.266908	3	7.5	17	25.5	22.5	41.6	40.6
Caribe	Cultivated	HP	1	18.511	1.825	4.077	0.5	0.273973	35	19.1781	NA	NA	NA	NA	22.588	2.325	4.08605	0.8536	4.93965	0.470681	0.187748	5	15	25	32.8	27.8	35.8	47.6
38153	Wild	HP	1	21.361	2.452	4.357	0.538	0.219413	32	13.0506	NA	NA	1.56	0.163	27.278	3.153	4.60304	0.669441	5.27248	0.59801	0.200399	6	9	14	20.5	14.5	19.6	38.5
38157	Wild	HP	1	26.781	3.142	6.427	0.719	0.228835	40	12.7307	NA	NA	5.35	0.707	38.558	4.568	4.86764	0.942736	5.81037	0.78618	0.220843	5.5	12.5	30	36	30.5	38	50
38159	Wild	HP	1	31.311	3.671	7.497	0.897	0.244348	40	10.8962	NA	NA	1.38	0.207	40.188	4.775	4.7182	1.00612	5.72432	0.83416	0.217572	6.5	13	36.5	47.5	41	40.3	56.8
38161	Wild	HP	1	33.201	3.519	8.487	1.321	0.375391	25	7.10429	NA	NA	3.23	0.398	44.918	5.238	4.67511	1.33628	6.0114	0.871345	0.228483	3	8	25	27	24	37.3	47.9
38162	Wild	HP	1	14.971	1.94	1.337	0.129	0.0664948	28	14.433	NA	0.076	NA	NA	16.308	2.145	5.0003	0.351773	5.35208	0.400779	0.203424	2	4	10.8	15	13	26.7	42.3
38163	Wild	HP	1	19.451	2.187	4.487	0.509	0.232739	37	16.9182	NA	NA	3.04	0.309	26.978	3.005	3.66288	0.710523	4.3734	0.687108	0.166226	3	11	20.8	26	23	22.6	39.1
38166	Wild	HP	1	25.031	3.148	3.367	0.5	0.158831	31	9.84752	NA	NA	6.7	1.143	35.098	4.791	4.94591	0.625912	5.57182	0.859863	0.211776	3.5	9	21	26	22.5	45.1	50.2
38172	Wild	HP	1	15.691	1.667	1.147	0.262	0.157169	23.5	14.0972	NA	NA	NA	NA	16.838	1.929	5.71545	0.675802	6.39125	0.301819	0.242921	4	7.5	14.5	18	14	38.3	42.7
24129	Native	HP	1	19.531	1.957	3.697	0.332	0.169647	30	15.3296	NA	NA	NA	NA	23.228	2.289	5.73106	0.707357	6.43842	0.355522	0.244714	2.5	7	32	47.5	45	31.3	45
24130	Native	HP	1	22.141	2.265	3.307	0.488	0.215453	32	14.128	NA	NA	NA	NA	25.448	2.753	5.85581	0.81914	6.67495	0.412438	0.253704	2.5	8	17	29	26.5	19.8	36.3
Eszenyi Nemes Rozsa	Cultivated	HP	2	23.331	2.662	5.927	0.611	0.229527	33	12.3967	NA	NA	NA	NA	29.258	3.273	6.9	0.949692	7.84969	0.416959	0.298354	5.8	8	16	24	18.2	27.8	46.6
Limba	Cultivated	HP	2	25.891	2.776	9.527	0.867	0.31232	28	10.0865	NA	NA	NA	NA	35.418	3.643	5.78835	1.26118	7.04953	0.516772	0.267941	4.5	8	18.8	25	20.5	27.1	47.5
Amanda (1986)	Cultivated	HP	2	25.671	2.949	8.077	0.713	0.241777	40	13.5639	NA	NA	NA	NA	33.748	3.662	7.42	1.0667	8.4867	0.431499	0.322565	4.5	10	21	30	25.5	39.7	45.8
Fransen	Cultivated	HP	2	28.001	3.222	10.077	0.789	0.244879	27	8.37989	NA	NA	NA	NA	38.078	4.011	7.38	1.29502	8.67502	0.462362	0.329723	4	9.5	29	40	36	43.1	52.7
Belorusskiy krakhmalistyi	Cultivated	HP	2	29.151	3.294	10.157	0.949	0.2881	39	11.8397	NA	NA	0.39	0.08	39.698	4.323	8	1.57147	9.57147	0.451655	0.363796	4.8	8.2	21	34	29.2	53	55.5
Chijiwa	Cultivated	HP	2	15.471	1.561	3.167	0.327	0.209481	35	22.4215	NA	NA	NA	NA	18.638	1.888	4.18635	0.591464	4.77782	0.395159	0.181597	5	10	19	30	25	25.9	47.8
Paterson's Victoria	Cultivated	HP	2	25.281	2.879	9.037	1.026	0.356374	44	15.2831	0.397	0.141	0.27	0.046	34.985	4.092	5.4755	0.797629	6.27313	0.652306	0.238431	7.5	10.5	24	32.5	25	42.8	53.2
Russet Burbank	Cultivated	HP	2	23.051	2.646	7.737	0.567	0.214286	44	16.6289	NA	NA	NA	NA	30.788	3.213	6.23	1.04881	7.27881	0.441418	0.276656	5	11	20	27	22	31.6	44.3
Snowdrop	Cultivated	HP	2	26.321	3.067	7.407	0.65	0.211933	35	11.4118	NA	NA	0.81	0.11	34.538	3.827	6.83	1.04439	7.87439	0.486006	0.299292	6	11.2	16	22.5	16.5	24.3	47
Kuba	Cultivated	HP	2	23.241	2.58	3.097	0.41	0.158915	42	16.2791	NA	NA	3.22	0.551	29.558	3.541	7	0.81298	7.81298	0.45322	0.296959	5	9	17.2	28	23	36.5	50.6
Tarzan	Cultivated	HP	2	28.971	3.258	5.107	0.564	0.173112	33	10.1289	NA	NA	2.98	0.542	37.058	4.364	NA	1.12396	NA	NA	NA	4	9	21.5	33	29	47.2	50.8
Ikar	Cultivated	HP	2	23.231	2.66	7.197	0.603	0.226692	40	15.0376	3.637	0.624	0.3	0.044	34.365	3.931	6.6	1.01628	7.61628	0.516131	0.289482	4	7	15	21.5	17.5	41.7	49.6
Tiger	Cultivated	HP	2	22.861	1.971	1.017	0.223	0.113141	31.5	15.9817	NA	NA	NA	NA	23.878	2.194	6.26	0.446323	6.70632	0.327154	0.254896	4.5	9.5	17	31	26.5	34.1	49
Trogs Lichtblick	Cultivated	HP	2	29.111	2.801	6.237	0.55	0.196358	38	13.5666	NA	NA	0.57	0.072	35.918	3.423	5.49983	0.79097	6.2908	0.544128	0.239103	7.5	14.5	25	37.5	30	48	46.5
Gesa	Cultivated	HP	2	22.761	2.718	8.957	0.765	0.281457	47	17.2921	2.087	NA	NA	NA	33.805	3.483	6.8	1.21887	8.01887	0.43435	0.304784	2.5	6	16.5	24	21.5	43.1	49.6
Sadko	Cultivated	HP	2	20.621	2.469	8.557	0.944	0.382341	32	12.9607	NA	NA	NA	NA	29.178	3.413	6.33	1.63642	7.96642	0.428423	0.302791	3	7	16	26	23	57.1	58.4
Borka	Cultivated	HP	2	26.271	3.258	9.647	0.907	0.278392	36	11.0497	NA	NA	1.3	0.192	37.218	4.357	8	1.38126	9.38126	0.464436	0.356566	6	7.5	20	26.5	20.5	24	45
Torva	Cultivated	HP	2	25.311	2.759	7.077	0.595	0.215658	56	20.2972	NA	NA	1.14	0.186	33.528	3.54	6.82	1.1589	7.9789	0.44367	0.303265	5.8	5.5	19.8	26.5	20.7	41.5	53.8
Charles Downing	Cultivated	HP	2	23.871	2.333	4.837	1.685	0.722246	36	15.4308	NA	NA	1.6	0.415	30.308	4.433	3.48573	1.14277	4.6285	0.957761	0.175922	4.8	7	19	27	22.2	25.4	43.8
Matjaz	Cultivated	HP	2	13.441	1.39	3.197	0.317	0.228058	38	27.3381	NA	NA	NA	NA	16.638	1.707	3.02634	0.494331	3.52067	0.48485	0.133815	4.8	5	20.5	34	29.2	44.4	50.3
Läti kollane	Cultivated	HP	2	22.301	2.177	7.237	0.558	0.256316	42	19.2926	NA	NA	NA	NA	29.538	2.735	6.48	1.18343	7.66343	0.35689	0.291274	3	6	17	26	23	35.2	48
Prince Edward Island Blue	Cultivated	HP	2	22.911	2.268	5.957	0.655	0.288801	40	17.6367	NA	NA	0.36	0.055	29.228	2.978	4.81451	0.937927	5.75244	0.517694	0.218641	5.5	7	19	27	21.5	27.1	45.3
Cardoso	Cultivated	HP	2	22.671	2.725	5.837	0.421	0.154495	38	13.945	4.097	0.755	0.07	0.027	32.675	3.928	6.21	0.510984	6.72098	0.584438	0.255454	5.5	6	17	21	15.5	41.8	51.6
Ragna	Cultivated	HP	2	4.261	0.513	1.457	0.182	0.354776	30	58.4795	NA	NA	0.13	0.06	5.848	0.755	1.28	0.378002	1.658	0.455367	0.0630179	2.5	8.5	15.5	19	16.5	27.3	46
Kero	Cultivated	HP	2	24.051	2.842	2.637	0.407	0.143209	36	12.6671	3.047	0.567	0.45	0.108	30.185	3.924	7	0.726025	7.72603	0.507894	0.293654	3	8	20	29.5	26.5	38.3	50.9
Assuan Market	Cultivated	HP	2	25.021	2.476	2.617	0.415	0.167609	30	12.1163	NA	NA	0.44	0.154	28.078	3.045	5.81601	0.777572	6.59358	0.461813	0.250611	6	9.5	22.5	29	23	35	50
Kristall	Cultivated	HP	2	5.401	0.582	1.257	0.206	0.353952	15	25.7732	NA	NA	NA	NA	6.658	0.788	1.74	0.484136	2.22414	0.354295	0.0845358	4.5	6	13	18	13.5	27.1	42.5
Prikarpatskiy	Cultivated	HP	2	27.411	2.635	8.807	0.699	0.265275	40	15.1803	NA	NA	NA	NA	36.218	3.334	7.15	1.52733	8.67733	0.38422	0.329811	4.5	7	19	30	25.5	36.9	48.8
Poprad	Cultivated	HP	2	22.941	2.29	5.507	0.607	0.265066	37	16.1572	NA	NA	1	0.158	29.448	3.055	4.98383	1.10596	6.08979	0.501659	0.231463	3	7	14	24.5	21.5	32.2	50.2
Caribe	Cultivated	HP	2	17.031	1.497	1.647	0.156	0.104208	32	21.3761	5.337	2.215	NA	NA	24.015	3.868	3.1145	0.3261	3.4406	1.12422	0.130772	2	10	15.5	20.5	18.5	28.4	40.2
38153	Wild	HP	2	22.651	2.806	8.247	1.206	0.429793	34	12.1169	NA	NA	5.07	0.677	35.968	4.689	4.87329	1.10094	5.97423	0.784871	0.227071	5.5	8	15	17	11.5	31.7	37.8
38157	Wild	HP	2	27.421	3.1	4.237	0.622	0.200645	32	10.3226	NA	NA	2.75	0.468	34.408	4.19	5.71939	0.878319	6.59771	0.635069	0.250768	6	12	24	33	27	36.2	54.3
38159	Wild	HP	2	29.711	3.47	8.867	0.97	0.279539	40	11.5274	NA	NA	2.74	0.408	41.318	4.848	2.21904	1.06258	3.28162	1.47732	0.124729	6	10.5	22.5	28.5	22.5	30.4	52.4
38161	Wild	HP	2	35.411	3.687	6.977	0.923	0.250339	32	8.67914	NA	NA	5.07	0.643	47.458	5.253	5.72955	1.04903	6.77858	0.774941	0.257643	6	8.2	18.5	22	16	32.3	49
38162	Wild	HP	2	13.371	1.424	0.627	0.086	0.0603933	20	14.0449	NA	NA	NA	NA	13.998	1.51	2.01937	0.267523	2.2869	0.660284	0.0869212	3	4	10	20	17	23.9	40.7
38163	Wild	HP	2	21.161	2.312	4.717	0.709	0.306661	37	16.0035	NA	NA	3.98	0.445	29.858	3.466	3.57825	0.7312	4.30945	0.804278	0.163795	2.5	10	17	22	19.5	26	42.9
38166	Wild	HP	2	19.901	2.162	0.587	0.139	0.0642923	24.5	11.3321	NA	NA	1.72	0.361	22.208	2.662	4.58173	0.249379	4.83111	0.551013	0.183622	3	8	14	24	21	28.5	42.7
38172	Wild	HP	2	21.131	2.17	2.327	0.553	0.254839	30	13.8249	NA	NA	0.35	0.137	23.808	2.86	4.04729	0.939558	4.98685	0.573508	0.189542	5	8	13	16.5	11.5	32.1	48.3
24129	Native	HP	2	4.411	0.47	0.257	0.028	0.0595745	21	44.6809	NA	NA	NA	NA	4.668	0.498	1.39448	0.118974	1.51346	0.329048	0.057524	5	4	13	21	16	22.8	38.6
24130	Native	HP	2	15.191	1.413	0.787	0.201	0.142251	21.5	15.2159	NA	NA	NA	NA	15.978	1.614	3.93844	0.505479	4.44392	0.363193	0.168906	6	9	15.5	25	19	19.8	37
Eszenyi Nemes Rozsa	Cultivated	HP	3	21.141	2.418	4.727	0.398	0.164599	36	14.8883	NA	NA	NA	NA	25.868	2.816	6.5	0.778799	7.2788	0.386877	0.276655	5	7	15	23.5	18.5	28.3	43.7
Limba	Cultivated	HP	3	25.721	2.697	9.887	1.011	0.374861	30	11.1235	NA	NA	NA	NA	35.608	3.708	5.08872	1.4353	6.52402	0.568361	0.247967	3	6	16.5	24	21	31.1	46.6
Amanda (1986)	Cultivated	HP	3	25.031	2.739	6.137	0.592	0.216137	32	11.6831	0.827	0.181	0.33	0.068	32.325	3.58	7.04	0.945777	7.98578	0.448297	0.303526	6	11	23	30.5	24.5	39.3	51.1
Fransen	Cultivated	HP	3	23.741	2.557	7.557	0.829	0.324208	29	11.3414	NA	NA	NA	NA	31.298	3.386	6.04	1.14951	7.18951	0.470964	0.273262	5	9	20.5	33	28	54.5	57.2
Belorusskiy krakhmalistyi	Cultivated	HP	3	27.221	2.439	4.847	0.364	0.149241	36	14.7601	NA	NA	NA	NA	32.068	2.803	7.45	0.897796	8.3478	0.335777	0.317286	4	6.2	19	30	26	37.2	52.2
Chijiwa	Cultivated	HP	3	23.201	2.166	3.477	0.28	0.129271	31	14.3121	NA	NA	NA	NA	26.678	2.446	4.96426	0.58469	5.54895	0.440804	0.210907	5	8.2	27	41	36	26.1	46.6
Paterson's Victoria	Cultivated	HP	3	23.331	2.357	6.367	0.681	0.288927	39	16.5465	NA	NA	NA	NA	29.698	3.038	5.35469	0.934367	6.28906	0.483061	0.239037	4.8	8.5	21	36.5	31.7	31.2	46.7
Russet Burbank	Cultivated	HP	3	19.591	1.752	4.367	0.306	0.174658	51	29.1096	NA	NA	0.49	0.034	24.448	2.092	4.55	0.682169	5.23217	0.399834	0.198866	3.8	5	16	27	23.2	23.7	42.9
Snowdrop	Cultivated	HP	3	24.951	2.454	4.447	0.412	0.167889	39	15.8924	NA	NA	0.42	0.042	29.818	2.908	6.19	0.739468	6.92947	0.419657	0.263378	6.5	10.5	20	24	17.5	24.1	43.1
Kuba	Cultivated	HP	3	12.371	1.112	0.787	0.105	0.0944245	23	20.6835	NA	NA	0.51	0.037	13.668	1.254	4.67	0.413541	5.08354	0.246678	0.193217	5	12	17	25.5	20.5	28.9	45.3
Tarzan	Cultivated	HP	3	21.931	2.399	5.047	0.454	0.189246	45	18.7578	NA	NA	NA	NA	26.978	2.853	6.56	0.893635	7.45363	0.382766	0.2833	5	8.5	21.5	34	29	46.5	52.8
Ikar	Cultivated	HP	3	24.831	2.524	4.287	0.43	0.170365	42	16.6403	NA	NA	NA	NA	29.118	2.954	7.12	0.87997	7.99997	0.369251	0.304066	3.5	6.5	17.5	32.5	29	34.2	47
Tiger	Cultivated	HP	3	23.551	2.319	3.927	0.321	0.138422	39	16.8176	NA	NA	0.5	0.032	27.978	2.672	5.87	0.743788	6.61379	0.404004	0.251379	4	8.5	25	37	33	35.8	53
Trogs Lichtblick	Cultivated	HP	3	26.241	2.51	5.527	0.513	0.204382	36	14.3426	NA	NA	0.67	0.058	32.438	3.081	4.71235	0.866574	5.57893	0.552257	0.212046	5.5	12	32	47	41.5	45.3	48
Gesa	Cultivated	HP	3	26.611	2.523	5.377	0.362	0.14348	33	13.0797	NA	NA	NA	NA	31.988	2.885	6.61	0.849324	7.45932	0.386764	0.283517	4	6.8	21	36	32	35.2	50.8
Sadko	Cultivated	HP	3	24.871	2.31	4.997	0.399	0.172727	34	14.7186	NA	NA	NA	NA	29.868	2.709	6.71	1.00538	7.71538	0.351117	0.293249	5	8	19	34	29	44.5	51.9
Borka	Cultivated	HP	3	25.001	2.653	3.477	0.33	0.124387	19	7.1617	NA	NA	0.33	0.058	28.808	3.041	7.38	0.727823	8.10782	0.37507	0.308165	6	10	19	30.5	24.5	19.2	39
Torva	Cultivated	HP	3	23.461	2.131	4.067	0.36	0.168935	36	16.8935	NA	NA	NA	NA	27.528	2.491	6.84	0.93374	7.77374	0.320438	0.295467	5	9	18	28.5	23.5	44.5	55.4
Charles Downing	Cultivated	HP	3	24.581	2.305	3.177	0.555	0.240781	30	13.0152	NA	NA	0.64	0.045	28.398	2.905	4.28984	0.847847	5.13769	0.565429	0.195275	3.5	6	18.5	29	25.5	28.8	44.2
Matjaz	Cultivated	HP	3	22.831	1.848	2.797	0.295	0.159632	33	17.8571	NA	NA	NA	NA	25.628	2.143	4.90277	0.506342	5.40911	0.396183	0.205592	3	7	23	40	37	39	49.1
Läti kollane	Cultivated	HP	3	13.591	1.052	1.787	0.124	0.117871	48	45.6274	NA	NA	NA	NA	15.378	1.176	4.28	0.363439	4.64344	0.253261	0.176489	5	8	18	32	27	35.8	46.5
Prince Edward Island Blue	Cultivated	HP	3	24.521	2.123	6.467	0.497	0.234103	41	19.3123	NA	NA	NA	NA	30.988	2.62	4.70316	0.859093	5.56225	0.471032	0.211412	4	7	19	31	27	23.7	45.9
Cardoso	Cultivated	HP	3	23.601	2.43	3.897	0.419	0.172428	44	18.107	2.127	0.854	NA	NA	29.625	3.703	6.3	0.800491	7.10049	0.521513	0.269878	4.8	7	16	24	19.2	39.9	49.6
Ragna	Cultivated	HP	3	6.311	0.717	1.667	0.173	0.241283	26	36.2622	NA	NA	0.12	0.095	8.098	0.985	1.98	0.453106	2.43311	0.404832	0.0924784	5	9.2	21	27	22	40	48.7
Kero	Cultivated	HP	3	15.091	1.403	1.127	0.096	0.0684248	35	24.9465	NA	NA	NA	NA	16.218	1.499	5.15	0.32479	5.47479	0.2738	0.208088	3	9.5	21	36.5	33.5	27.3	42.2
Assuan Market	Cultivated	HP	3	14.471	1.164	0.687	0.088	0.0756014	25	21.4777	NA	NA	0.46	0.093	15.618	1.345	4.75528	0.249396	5.00468	0.268749	0.19022	6	9	22	32.5	26.5	32.6	46.6
Kristall	Cultivated	HP	3	3.871	0.403	0.817	0.664	1.64764	12.5	31.0174	NA	NA	NA	NA	4.688	1.067	1.18	0.259904	1.4399	0.741022	0.0547284	3	7	14.5	20.5	17.5	32.3	47.5
Prikarpatskiy	Cultivated	HP	3	28.161	2.19	5.277	0.42	0.191781	42	19.1781	NA	NA	NA	NA	33.438	2.61	7.12	0.984477	8.10448	0.322044	0.308038	5	8	22	37.8	32.8	37.3	48.8
Poprad	Cultivated	HP	3	17.221	1.552	2.647	0.275	0.177191	37	23.8402	NA	NA	0.27	0.026	20.138	1.853	4.20255	0.719469	4.92202	0.376471	0.187078	2.5	7	15	25	22.5	38.7	45.3
Caribe	Cultivated	HP	3	15.031	1.163	1.987	0.183	0.157352	40	34.3938	NA	NA	NA	NA	17.018	1.346	4.15608	0.513653	4.66974	0.288239	0.177489	5	12	24	34	29	30.9	41.1
38153	Wild	HP	3	24.001	2.714	6.977	0.864	0.318349	40	14.7384	NA	NA	3.24	0.327	34.218	3.905	5.15555	0.922265	6.07781	0.642501	0.231008	5	9	19	26.5	21.5	27.5	43.1
38157	Wild	HP	3	26.581	2.705	3.037	0.446	0.16488	44	16.2662	NA	NA	2.05	0.258	31.668	3.409	5.3637	0.670013	6.03371	0.564992	0.229331	5	11	28.5	40	35	39.4	49.9
38159	Wild	HP	3	30.741	3.119	4.677	0.605	0.193972	32	10.2597	NA	NA	0.86	0.075	36.278	3.799	4.66144	0.674846	5.33629	0.711918	0.202823	5	10	29	42	37	49.1	54.1
38161	Wild	HP	3	35.291	3.033	3.457	0.379	0.124959	24	7.91296	NA	NA	1.61	0.205	40.358	3.617	5.12884	0.549692	5.67853	0.636961	0.215832	7.3	13	26.5	34.5	27.2	35.4	51.4
38162	Wild	HP	3	11.361	1.32	0.797	0.11	0.0833333	29	21.9697	NA	NA	NA	NA	12.158	1.43	4.15138	0.287354	4.43874	0.322164	0.168709	3	5	9	14.5	11.5	27.4	42.2
38163	Wild	HP	3	23.321	2.422	4.187	0.555	0.229149	33	13.6251	NA	NA	3.65	0.37	31.158	3.347	3.85259	0.561041	4.41363	0.758332	0.167755	5	10.5	22	26.5	21.5	30.8	35
38166	Wild	HP	3	20.111	1.946	0.997	0.139	0.0714286	35	17.9856	NA	NA	0.92	0.125	22.028	2.21	4.33319	0.330518	4.66371	0.473871	0.17726	3	7	19.5	30	27	24.6	40.3
38172	Wild	HP	3	14.341	1.196	0.867	0.152	0.12709	30	25.0836	NA	NA	NA	NA	15.208	1.348	4.01474	0.420374	4.43512	0.303938	0.168572	5	7	16.5	22	17	26.4	36.5
24129	Native	HP	3	5.601	0.421	0.947	0.59	1.40143	33	78.3848	NA	NA	NA	NA	6.548	1.011	1.71332	0.228067	1.94139	0.520761	0.073789	3	9	20.5	30	27	20.5	39
24130	Native	HP	3	11.151	0.886	0.507	0.117	0.132054	27	30.474	NA	NA	NA	NA	11.658	1.003	2.78188	0.372897	3.15478	0.31793	0.119908	4	7	11	20	16	20	34.9
Eszenyi Nemes Rozsa	Cultivated	HP	4	18.001	1.948	4.037	0.42	0.215606	35	17.9671	NA	NA	0.38	0.063	22.418	2.431	5.31	0.734872	6.04487	0.402159	0.229756	4	9	17	22	18	32.3	43.3
Limba	Cultivated	HP	4	20.721	1.875	5.647	0.928	0.494933	38	20.2667	NA	NA	NA	NA	26.368	2.803	4.75917	1.15782	5.91699	0.47372	0.224895	3.5	6	14	25	21.5	27.2	41.8
Amanda (1986)	Cultivated	HP	4	20.871	1.773	2.677	0.24	0.135364	33	18.6125	NA	NA	0.24	0.009	23.788	2.022	5.89	0.618396	6.5084	0.310676	0.247373	4	9	20.5	32.5	28.5	36.1	48.5
Fransen	Cultivated	HP	4	24.531	2.158	4.947	0.366	0.169601	34	15.7553	NA	NA	NA	NA	29.478	2.524	6.05	0.798642	6.84864	0.36854	0.260306	4.5	10	27	46.5	42	37.8	53.5
Belorusskiy krakhmalistyi	Cultivated	HP	4	21.041	1.571	3.037	0.24	0.152769	36	22.9153	NA	NA	NA	NA	24.078	1.811	6.22	0.777176	6.99718	0.258819	0.265951	4	6.5	18.5	31.5	27.5	49.4	50.2
Chijiwa	Cultivated	HP	4	11.761	0.975	0.877	0.073	0.0748718	28	28.7179	NA	NA	NA	NA	12.638	1.048	2.0933	0.29167	2.38497	0.439418	0.0906489	6	11	25	33.5	27.5	28.3	43
Paterson's Victoria	Cultivated	HP	4	24.431	0.923	8.627	1.035	1.12134	41	44.4204	NA	NA	0.48	0.112	33.538	2.07	2.6455	1.26151	3.90702	0.529816	0.148499	7	11	26	37.5	30.5	38.7	48.4
Russet Burbank	Cultivated	HP	4	17.731	0.845	4.337	0.358	0.423669	39	46.1538	NA	NA	0.31	0.081	22.378	1.284	4.3	0.731686	5.03169	0.255183	0.191246	3.5	7	16	27	23.5	29.8	41.8
Snowdrop	Cultivated	HP	4	26.161	2.426	6.247	0.596	0.245672	37	15.2514	NA	NA	0.36	NA	32.768	3.022	6.55	1.03163	7.58163	0.398595	0.288165	5	8.5	25	34	29	35.7	45.9
Kuba	Cultivated	HP	4	10.511	0.804	0.247	0.05	0.0621891	27	33.5821	NA	NA	NA	NA	10.758	0.854	3.57	0.300631	3.87063	0.220636	0.147116	4	7.2	14.5	28	24	24	41.4
Tarzan	Cultivated	HP	4	19.311	1.56	2.037	0.171	0.109615	29	18.5897	NA	NA	0.35	0.118	21.698	1.849	5.92	0.545981	6.46598	0.285958	0.245761	6	9	22.5	36	30	39.3	50.3
Ikar	Cultivated	HP	4	21.201	1.756	3.147	0.253	0.144077	42	23.918	NA	NA	NA	NA	24.348	2.009	6.04	0.656686	6.69669	0.299999	0.25453	3.5	7	20	35	31.5	35.5	48.6
Tiger	Cultivated	HP	4	22.281	2.092	2.387	0.314	0.150096	32	15.2964	NA	NA	0.24	0.076	24.908	2.482	6.06	0.831364	6.89136	0.360161	0.261929	5	8	18	33.5	28.5	44.5	48.2
Trogs Lichtblick	Cultivated	HP	4	17.591	1.294	1.947	0.152	0.117465	31	23.9567	NA	NA	NA	NA	19.538	1.446	4.49733	0.48336	4.98069	0.290321	0.189308	6	11	22.5	40.5	34.5	24.6	39.8
Gesa	Cultivated	HP	4	26.381	2.229	3.187	0.251	0.112607	34	15.2535	NA	NA	NA	NA	29.568	2.48	7.54	0.626059	8.16606	0.303696	0.310379	6	11	15	42.5	36.5	35.1	48.1
Sadko	Cultivated	HP	4	14.711	1.026	1.517	0.124	0.120858	29	28.2651	NA	NA	NA	NA	16.228	1.15	5.36	0.539784	5.89978	0.194922	0.224241	4	9	18.5	36	32	40.1	48.8
Borka	Cultivated	HP	4	24.271	2.002	1.757	0.224	0.111888	29	14.4855	NA	NA	0.48	0.041	26.508	2.267	7.14	0.517833	7.65783	0.296037	0.291062	5	11	17.5	47	42	31.1	45.1
Torva	Cultivated	HP	4	23.141	1.843	2.307	0.198	0.107434	30	16.2778	NA	NA	1.6	0.105	27.048	2.146	6.17	0.580753	6.75075	0.31789	0.256585	7	13	18.2	40	33	45.8	52.1
Charles Downing	Cultivated	HP	4	18.571	1.645	1.497	0.216	0.131307	36	21.8845	NA	NA	0.7	0.156	20.768	2.017	3.8681	0.448637	4.31673	0.467252	0.164072	6	12.5	22.5	32	26	23	37.6
Matjaz	Cultivated	HP	4	14.111	1.028	1.547	0.161	0.156615	27	26.2646	NA	NA	NA	NA	15.658	1.189	3.10699	0.412215	3.5192	0.337861	0.133759	4	7.5	21	32	28	33.8	46.2
Läti kollane	Cultivated	HP	4	15.351	1.188	1.987	0.171	0.143939	28	23.569	NA	NA	NA	NA	17.338	1.359	5.19	0.493366	5.68337	0.239119	0.216015	3.5	7.5	19	32	28.5	33.7	44.3
Prince Edward Island Blue	Cultivated	HP	4	20.671	1.589	2.487	0.201	0.126495	43	27.061	NA	NA	NA	NA	23.158	1.79	4.78159	0.486071	5.26766	0.339809	0.200215	5	11	23	33	28	22.1	42.9
Cardoso	Cultivated	HP	4	23.401	2.124	1.557	0.264	0.124294	39	18.3616	NA	NA	NA	NA	24.958	2.388	6.24	0.670581	6.91058	0.345557	0.26266	5	7	21.5	24	19	47.4	50.5
Ragna	Cultivated	HP	4	2.111	0.253	0.367	0.019	0.0750988	13	51.3834	NA	NA	NA	NA	2.478	0.272	0.59	0.0898608	0.679861	0.400082	0.0258404	5	9.5	18	21	16	57.8	57.8
Kero	Cultivated	HP	4	14.781	1.388	1.637	0.163	0.117435	34	24.4957	NA	NA	0.19	0.03	16.608	1.581	4.89	0.649272	5.53927	0.285417	0.210539	2.5	9	22	29.5	27	25.1	41.9
Assuan Market	Cultivated	HP	4	14.071	1.111	1.437	0.106	0.0954095	26	23.4023	NA	NA	NA	NA	15.508	1.217	4.59274	0.394252	4.98699	0.244035	0.189547	5	9	24	33	28	36.8	48.9
Kristall	Cultivated	HP	4	3.701	0.352	0.497	NA	NA	17	48.2955	NA	NA	NA	NA	4.198	0.352	NA	NA	NA	NA	NA	4	5	12.5	18.5	14.5	28.9	44.9
Prikarpatskiy	Cultivated	HP	4	18.961	4.251	1.867	0.164	0.0385792	33	7.76288	NA	NA	NA	NA	20.828	4.415	5.45	0.549479	5.99948	0.735897	0.22803	3.5	8.5	21	34.5	31	29.8	46.9
Poprad	Cultivated	HP	4	12.381	0.923	1.377	0.11	0.119177	26	28.169	NA	NA	NA	NA	13.758	1.033	3.58065	0.411898	3.99254	0.258732	0.15175	3	9	17.5	27	24	21.9	38.2
Caribe	Cultivated	HP	4	7.391	0.477	0.427	0.029	0.0607966	6	12.5786	NA	NA	NA	NA	7.818	0.506	1.79157	0.155397	1.94697	0.259891	0.0740012	2	10.2	19.5	29.5	27.5	24.3	42.1
38153	Wild	HP	4	21.991	2.304	5.127	0.513	0.222656	39	16.9271	NA	NA	2.99	0.301	30.108	3.118	4.59914	0.772428	5.37157	0.580463	0.204165	6	9.5	15.5	21.5	15.5	21.3	40
38157	Wild	HP	4	29.011	2.589	3.147	0.535	0.206643	49	18.9262	NA	NA	NA	NA	32.158	3.124	4.78478	0.790202	5.57498	0.560361	0.211896	8	13	26	38	30	43.3	48.5
38159	Wild	HP	4	30.771	3.141	4.627	0.485	0.154409	30	9.5511	NA	NA	0.48	0.084	35.878	3.71	5.10767	0.69059	5.79827	0.639847	0.220383	6	12.5	32	47	41	49.1	49.2
38161	Wild	HP	4	31.791	2.983	5.717	0.906	0.303721	29	9.72176	NA	NA	1.44	0.23	38.948	4.119	4.40509	1.10908	5.51417	0.746984	0.209585	7	14	26	29	22	42.1	48.3
38162	Wild	HP	4	16.801	1.645	1.117	0.127	0.0772036	33	20.0608	NA	NA	NA	NA	17.918	1.772	4.82938	0.297196	5.12657	0.34565	0.194853	3	6	12	20	17	19	36.8
38163	Wild	HP	4	18.101	1.874	3.787	0.431	0.229989	39	20.8111	NA	NA	1.88	0.433	23.768	2.738	3.64814	0.60868	4.25682	0.643203	0.161795	4.8	11	20	25.8	21	36.6	39.1
38166	Wild	HP	4	20.091	2.232	1.017	0.21	0.094086	37	16.5771	NA	NA	0.78	0.186	21.888	2.628	4.26777	0.389509	4.65728	0.564278	0.177016	3	7	16	25	22	34.8	47.3
38172	Wild	HP	4	13.881	1.634	0.937	0.212	0.129743	32	19.5838	NA	NA	NA	NA	14.818	1.846	5.94021	0.592255	6.53247	0.282589	0.248288	5	8.5	16	20	15	25.7	42.7
24129	Native	HP	4	10.301	0.845	1.457	0.105	0.12426	27	31.9527	NA	NA	NA	NA	11.758	0.95	3.01961	0.39622	3.41583	0.278117	0.12983	4	9.2	23	38	34	36.8	42.9
24130	Native	HP	4	16.091	1.635	1.227	0.232	0.141896	36	22.0183	NA	NA	NA	NA	17.318	1.867	4.48298	0.627889	5.11087	0.3653	0.194256	4.5	9.5	15	24	19.5	19.6	38.1
Eszenyi Nemes Rozsa	Cultivated	LP	1	5.721	0.67	1.787	0.125	0.186567	21	31.3433	NA	NA	NA	NA	7.508	0.795	1.27	0.25633	1.52633	0.520857	0.29928	4	5.5	11	16	12	32.5	42.3
Limba	Cultivated	LP	1	8.451	0.912	3.407	0.221	0.242325	39	42.7632	NA	NA	NA	NA	11.858	1.133	1.53902	0.321482	1.8605	0.608977	0.364804	3.5	6	13.5	22	18.5	33.5	47.6
Amanda (1986)	Cultivated	LP	1	7.031	0.8	4.117	0.296	0.37	25	31.25	NA	NA	NA	NA	11.148	1.096	0.95	0.464089	1.41409	0.775057	0.277272	4.8	8	18	27	22.2	39.3	52.8
Fransen	Cultivated	LP	1	6.411	0.66	3.437	0.167	0.25303	35	53.0303	NA	NA	NA	NA	9.848	0.827	1.42	0.294952	1.71495	0.482229	0.336265	5	7	17	28.5	23.5	31.1	49.5
Belorusskiy krakhmalistyi	Cultivated	LP	1	7.871	0.931	5.217	0.307	0.329753	50	53.7057	NA	NA	NA	NA	13.088	1.238	1.49	0.464955	1.95495	0.633263	0.383325	5.5	9.5	16.5	23.5	18	41.2	50.9
Chijiwa	Cultivated	LP	1	6.611	0.77	3.077	0.183	0.237662	26	33.7662	NA	NA	NA	NA	9.688	0.953	1.37018	0.312298	1.68248	0.566427	0.329897	5	8	17.5	25	20	20.4	39.6
Paterson's Victoria	Cultivated	LP	1	7.501	0.923	6.137	0.362	0.392199	25	27.0856	NA	NA	NA	NA	13.638	1.285	1.35206	0.532274	1.88433	0.681939	0.369477	7.5	11	19.5	25.5	18	34.1	49.5
Russet Burbank	Cultivated	LP	1	6.021	0.752	3.057	0.27	0.359043	41	54.5213	NA	NA	NA	NA	9.078	1.022	1.64	0.373796	2.0138	0.507499	0.394862	5	7.5	15	21.5	16.5	27.7	43.9
Snowdrop	Cultivated	LP	1	6.311	0.751	3.997	0.255	0.339547	38	50.5992	NA	NA	NA	NA	10.308	1.006	1.32	0.44975	1.76975	0.568442	0.34701	6	10	18	25.5	19.5	25.6	44.2
Kuba	Cultivated	LP	1	4.401	0.569	1.747	0.166	0.29174	34	59.754	NA	NA	0.94	0.109	7.088	0.844	1.16	0.237663	1.39766	0.603865	0.274051	5	7.3	14	19	14	28.3	46.6
Tarzan	Cultivated	LP	1	6.261	0.677	1.887	0.176	0.25997	37	54.6529	NA	NA	NA	NA	8.148	0.853	1.46	0.358696	1.8187	0.469017	0.356607	5.5	8	17	24.5	19	47.1	43.8
Ikar	Cultivated	LP	1	4.681	0.587	4.107	0.311	0.529813	34	57.9216	NA	NA	NA	NA	8.788	0.898	1.13	0.473451	1.60345	0.560042	0.314402	4	7	12	16	12	36.3	49.5
Tiger	Cultivated	LP	1	6.961	0.775	2.687	0.154	0.19871	44	56.7742	NA	NA	NA	NA	9.648	0.929	1.48	0.212723	1.69272	0.54882	0.331907	4	8	18	25.5	21.5	40	50.3
Trogs Lichtblick	Cultivated	LP	1	5.651	0.506	1.257	0.091	0.179842	25	49.4071	NA	NA	NA	NA	6.908	0.597	1.06306	0.164308	1.22736	0.486408	0.24066	2.5	7.5	17	26	23.5	30.4	44.8
Gesa	Cultivated	LP	1	7.581	0.8	2.377	0.206	0.2575	42	52.5	NA	NA	NA	NA	9.958	1.006	1.66	0.270191	1.93019	0.521192	0.378469	4.5	10	17	26	21.5	40.8	50.5
Sadko	Cultivated	LP	1	7.011	0.805	1.537	0.095	0.118012	31	38.5093	NA	NA	NA	NA	8.548	0.9	1.66	0.201648	1.86165	0.483443	0.365029	2.5	7	14.5	24.5	22	42.6	54.6
Borka	Cultivated	LP	1	8.221	0.877	1.557	0.147	0.167617	31	35.3478	NA	NA	NA	NA	9.778	1.024	1.85	0.25195	2.10195	0.487167	0.412147	4.5	7.5	13.5	22	17.5	25.5	42.1
Torva	Cultivated	LP	1	4.851	0.56	2.157	0.184	0.328571	29	51.7857	NA	NA	NA	NA	7.008	0.744	1.11	0.371521	1.48152	0.502187	0.290494	3.5	7	13.5	19.5	16	40.2	53.8
Charles Downing	Cultivated	LP	1	7.081	0.823	4.257	0.312	0.379101	43	52.2479	NA	NA	NA	NA	11.338	1.135	1.16376	0.398555	1.56231	0.726487	0.306336	4	6.5	12	20	16	21.7	39.9
Matjaz	Cultivated	LP	1	4.551	0.557	1.547	0.131	0.235189	25	44.8833	NA	NA	NA	NA	6.098	0.688	0.918512	0.192292	1.1108	0.619371	0.217805	3	7.5	15	22.5	19.5	40.2	48.9
Läti kollane	Cultivated	LP	1	4.891	0.449	1.457	0.131	0.291759	33	73.4967	NA	NA	NA	NA	6.348	0.58	1.2	0.190234	1.39023	0.417196	0.272595	3.5	6.8	11	19	15.5	37.7	46.5
Prince Edward Island Blue	Cultivated	LP	1	5.191	0.529	2.127	0.146	0.275992	30	56.7108	NA	NA	NA	NA	7.318	0.675	1.0416	0.21449	1.25609	0.537384	0.246291	4.5	8	13.5	19.5	15	37.6	46
Cardoso	Cultivated	LP	1	7.291	0.887	3.137	0.247	0.278467	40	45.0958	NA	NA	NA	NA	10.428	1.134	1.51	0.366524	1.87652	0.604309	0.367946	3.5	6	11.5	17.5	14	32.1	49
Ragna	Cultivated	LP	1	1.111	0.17	1.157	0.08	0.470588	27	158.824	NA	NA	NA	NA	2.268	0.25	0.28	0.0824805	0.362481	0.689692	0.0710746	4.5	8	12	14	9.5	40.4	48.5
Kero	Cultivated	LP	1	5.481	0.602	0.777	0.054	0.089701	20	33.2226	0.937	NA	NA	NA	7.195	0.656	1.37	0.117038	1.48704	0.441145	0.291576	2.5	9.2	15	21	18.5	26.2	44.1
Assuan Market	Cultivated	LP	1	2.801	0.354	0.807	0.115	0.324859	35	98.8701	NA	NA	NA	NA	3.608	0.469	0.707926	0.203407	0.911333	0.514631	0.178693	4	10	16	21	17	42.2	49.8
Kristall	Cultivated	LP	1	0.931	0.133	0.397	0.091	0.684211	12	90.2256	NA	NA	NA	NA	1.328	0.224	0.3	0.117824	0.417824	0.536111	0.0819262	1.5	5	8.5	11	9.5	34.1	47.3
Prikarpatskiy	Cultivated	LP	1	7.011	0.647	2.237	0.069	0.106646	25	38.6399	NA	NA	NA	NA	9.248	0.716	1.41	0.216564	1.62656	0.440192	0.318934	3.5	7	13	21	17.5	38.6	55.6
Poprad	Cultivated	LP	1	7.241	0.785	2.597	0.232	0.295541	37	47.1338	NA	NA	NA	NA	9.838	1.017	1.2889	0.398146	1.68704	0.602831	0.330792	3	6	11	15	12	36.4	49
Caribe	Cultivated	LP	1	2.171	0.183	0.397	0.052	0.284153	14	76.5027	1.057	0.25	NA	NA	3.625	0.485	0.225142	0.0567874	0.281929	1.72029	0.0552802	4	9.2	11.5	14	10	16.2	34.4
38153	Wild	LP	1	5.871	0.685	2.507	0.212	0.309489	39	56.9343	NA	NA	1.28	0.14	9.658	1.037	0.969768	0.245739	1.21551	0.853142	0.238335	6	7.5	11	13.5	7.5	20.2	37.5
38157	Wild	LP	1	8.281	0.87	1.617	0.196	0.225287	28	32.1839	NA	NA	1.28	0.166	11.178	1.232	1.38606	0.323791	1.70985	0.720531	0.335265	7.5	10.8	17	26	18.5	21.6	41.6
38159	Wild	LP	1	9.511	1.063	1.877	0.167	0.157103	33	31.0442	NA	NA	0.13	0.055	11.518	1.285	0.595449	0.186772	0.782221	1.64276	0.153377	6.5	10.5	16	23	16.5	18.6	35.2
38161	Wild	LP	1	10.191	0.953	2.207	0.201	0.210913	21	22.0357	NA	NA	1.12	0.11	13.518	1.264	0.991461	0.226449	1.21791	1.03784	0.238806	4.5	7	13.5	20	15.5	16.6	35
38162	Wild	LP	1	4.481	0.551	1.187	0.121	0.219601	34	61.706	NA	NA	NA	NA	5.668	0.672	0.905858	0.16297	1.06883	0.628726	0.209574	1	3.5	7	10	9	19.4	34.9
38163	Wild	LP	1	9.261	0.999	1.857	0.188	0.188188	50	50.0501	NA	NA	0.21	0.024	11.328	1.211	1.12993	0.276878	1.4068	0.860816	0.275844	4	8	13.5	18	14	18.4	36
38166	Wild	LP	1	5.881	0.665	0.837	0.152	0.228571	34	51.1278	NA	NA	1.2	0.231	7.918	1.048	0.887403	0.165485	1.05289	0.995357	0.206449	3.5	7	12	16	12.5	20.2	42
38172	Wild	LP	1	4.221	0.403	0.247	0.085	0.210918	20	49.6278	NA	NA	NA	NA	4.468	0.488	0.764223	0.13097	0.895193	0.545134	0.175528	3.5	6	11	14.5	11	25.3	38.3
24129	Native	LP	1	1.201	0.126	0.657	0.053	0.420635	21	166.667	NA	NA	NA	NA	1.858	0.179	0.281307	0.106353	0.38766	0.461745	0.0760117	1.5	7	12.2	16.5	15	19.5	35.9
24130	Native	LP	1	3.651	0.448	0.787	0.156	0.348214	26	58.0357	NA	NA	NA	NA	4.438	0.604	1.01539	0.227272	1.24266	0.486054	0.243659	2	6	11.5	21	19	19.2	38.1
Eszenyi Nemes Rozsa	Cultivated	LP	2	5.281	0.638	1.377	0.126	0.197492	26	40.7524	NA	NA	NA	NA	6.658	0.764	1.32	0.218477	1.53848	0.496595	0.301662	2	5	10.5	16	14	25.3	45
Limba	Cultivated	LP	2	7.891	0.881	3.267	0.279	0.316686	31	35.1873	NA	NA	NA	NA	11.158	1.16	1.40393	0.419281	1.82321	0.636239	0.357493	4	6	13	20	16	32.6	47.8
Amanda (1986)	Cultivated	LP	2	6.761	0.765	2.747	0.202	0.264052	33	43.1373	NA	NA	NA	NA	9.508	0.967	1.54	0.314226	1.85423	0.521511	0.363574	3	7	14.5	23	20	38	50.9
Fransen	Cultivated	LP	2	7.771	0.889	4.217	0.346	0.389201	41	46.1192	NA	NA	NA	NA	11.988	1.235	1.68	0.408511	2.08851	0.59133	0.409512	4	7	17	29	25	42.4	49.2
Belorusskiy krakhmalistyi	Cultivated	LP	2	7.191	0.764	3.247	0.247	0.323298	42	54.9738	NA	NA	0.35	0.058	10.788	1.069	1.5	0.382773	1.88277	0.567779	0.369171	3.8	6.2	13	21	17.2	43	55.4
Chijiwa	Cultivated	LP	2	5.521	0.658	2.487	0.17	0.258359	26	39.5137	NA	NA	0.31	0.056	8.318	0.884	1.14228	0.262165	1.40445	0.629429	0.275382	4.5	9	17	24.5	20	16.5	41.8
Paterson's Victoria	Cultivated	LP	2	7.711	0.935	2.587	0.208	0.22246	32	34.2246	NA	NA	0.17	0.014	10.468	1.157	1.64857	0.291827	1.9404	0.59627	0.38047	7	12.5	20	28	21	31.4	45
Russet Burbank	Cultivated	LP	2	6.191	0.737	3.027	0.204	0.276798	35	47.4898	NA	NA	0.39	0.072	9.608	1.013	1.29	0.336663	1.62666	0.622747	0.318954	5	8	14	21	16	26.8	42.5
Snowdrop	Cultivated	LP	2	5.731	0.694	3.157	0.204	0.293948	35	50.4323	NA	NA	NA	NA	8.888	0.898	1.4	0.356588	1.75659	0.511218	0.344429	6	9.5	15	20.5	14.5	26.2	44.3
Kuba	Cultivated	LP	2	4.171	0.471	0.637	0.117	0.248408	25	53.0786	0.277	NA	NA	NA	5.085	0.588	1.14	0.23304	1.37304	0.428247	0.269224	4	8	11.5	15.5	11.5	36.9	47.1
Tarzan	Cultivated	LP	2	5.531	0.67	0.977	0.222	0.331343	32	47.7612	2.687	NA	NA	NA	9.195	0.892	1.34	0.370792	1.71079	0.521396	0.335449	5	9	15	21.5	16.5	43.2	54.1
Ikar	Cultivated	LP	2	5.151	0.605	2.297	0.184	0.304132	30	49.5868	NA	NA	NA	NA	7.448	0.789	1.38	0.303419	1.68342	0.468689	0.330082	3.5	7	11	15	11.5	32.1	43.8
Tiger	Cultivated	LP	2	6.701	0.763	1.007	0.156	0.204456	40	52.4246	NA	NA	NA	NA	7.708	0.919	1.42	0.3792	1.7992	0.510783	0.352784	3.5	8.5	17	25	21.5	41.8	53.5
Trogs Lichtblick	Cultivated	LP	2	6.511	0.716	2.147	0.174	0.243017	35	48.8827	NA	NA	NA	NA	8.658	0.89	1.27697	0.246276	1.52324	0.58428	0.298675	4	9	19.8	27	23	37.1	50.2
Gesa	Cultivated	LP	2	6.681	0.873	3.597	0.306	0.350515	48	54.9828	NA	NA	0.32	0.069	10.598	1.248	1.52	0.388222	1.90822	0.654012	0.374161	3.5	7.2	12	17	13.5	42.3	52.3
Sadko	Cultivated	LP	2	4.831	0.625	3.537	0.263	0.4208	42	67.2	NA	NA	NA	NA	8.368	0.888	1.09	0.457241	1.54724	0.573925	0.303381	3	8.1	12	15.5	12.5	39.8	55.5
Borka	Cultivated	LP	2	5.331	0.746	2.227	0.192	0.257373	36	48.2574	NA	NA	NA	NA	7.558	0.938	1.54	0.29846	1.83846	0.51021	0.360482	4	7	11	17	13	32.3	45
Torva	Cultivated	LP	2	3.381	0.358	1.537	0.124	0.346369	22	61.4525	NA	NA	NA	NA	4.918	0.482	0.82	0.276505	1.09651	0.439578	0.215001	2.8	8.2	11	14	11.2	36.8	48.2
Charles Downing	Cultivated	LP	2	5.231	0.519	1.147	0.32	0.61657	31	59.7303	NA	NA	NA	NA	6.378	0.839	0.913984	0.302325	1.21631	0.689792	0.238492	4	8.5	15	23	19	16.8	40
Matjaz	Cultivated	LP	2	2.961	0.291	0.507	0.054	0.185567	34	116.838	NA	NA	NA	NA	3.468	0.345	0.526815	0.0711521	0.597967	0.576955	0.117248	1.8	11	15	19	17.2	27.8	43.4
Läti kollane	Cultivated	LP	2	5.291	0.536	2.967	0.234	0.436567	35	65.2985	NA	NA	0.19	0.017	8.448	0.787	1.32	0.339025	1.65903	0.474375	0.325299	3	6	11	17.5	14.5	33.2	44.8
Prince Edward Island Blue	Cultivated	LP	2	7.421	0.823	3.117	0.262	0.318348	47	57.1081	NA	NA	NA	NA	10.538	1.085	1.41568	0.412401	1.82808	0.593519	0.358447	4	7.1	12.5	19	15	21.7	40.7
Cardoso	Cultivated	LP	2	5.661	0.59	1.547	0.123	0.208475	40	67.7966	NA	NA	NA	NA	7.208	0.713	1.15	0.140537	1.29054	0.552483	0.253046	4	7.5	11	17	13	27.4	44.8
Ragna	Cultivated	LP	2	1.111	0.197	0.927	0.109	0.553299	36	182.741	NA	NA	NA	NA	2.038	0.306	0.26	0.117839	0.377839	0.80987	0.074086	3	9.5	12	14	11	40.5	50.5
Kero	Cultivated	LP	2	4.191	0.45	0.397	0.039	0.0866667	19	42.2222	0.967	0.312	NA	NA	5.555	0.801	0.88	0.119856	0.999856	0.801116	0.19605	3	8	13	19	16	27	41.4
Assuan Market	Cultivated	LP	2	4.741	0.583	0.677	0.16	0.274443	32	54.8885	NA	NA	NA	NA	5.418	0.743	1.10632	0.244836	1.35116	0.549898	0.264933	4	12	16.8	21.5	17.5	39.1	49.8
Kristall	Cultivated	LP	2	1.181	0.181	0.367	0.089	0.491713	5	27.6243	NA	NA	NA	NA	1.548	0.27	0.4	0.214659	0.614659	0.439268	0.120521	3	5	8	11	8	32.1	44.5
Prikarpatskiy	Cultivated	LP	2	5.541	0.53	1.887	0.142	0.267925	29	54.717	NA	NA	NA	NA	7.428	0.672	1.29	0.300685	1.59068	0.42246	0.311899	4	6	11	17.5	13.5	27	45.4
Poprad	Cultivated	LP	2	7.141	0.821	3.537	0.273	0.332521	44	53.5932	NA	NA	NA	NA	10.678	1.094	1.35294	0.420598	1.77354	0.616846	0.347752	3	6.5	12.5	16.5	13.5	40.5	50.8
Caribe	Cultivated	LP	2	0.301	0.017	0.077	0.006	0.352941	7	411.765	0.317	0.235	NA	NA	0.695	0.258	0.048354	0.0142205	0.0625745	4.12309	0.0122695	0.5	1.5	2	2	1.5	14.9	32.2
38153	Wild	LP	2	4.701	0.584	3.037	0.304	0.520548	34	58.2192	NA	NA	0.69	0.122	8.428	1.01	0.853484	0.31662	1.1701	0.863171	0.229432	5	8	10.5	12.5	7.5	19.3	37.7
38157	Wild	LP	2	6.561	0.728	1.007	0.234	0.321429	32	43.956	NA	NA	1.05	0.226	8.618	1.188	1.23101	0.288302	1.51932	0.78193	0.297905	7	11	14	21.5	14.5	19	36.8
38159	Wild	LP	2	8.431	0.865	1.107	0.111	0.128324	25	28.9017	NA	NA	NA	NA	9.538	0.976	1.09738	0.144102	1.24149	0.786154	0.243429	3.5	6.5	11	18	14.5	19.1	37.1
38161	Wild	LP	2	12.011	1.127	0.717	0.17	0.150843	29	25.732	NA	NA	0.49	0.118	13.218	1.415	1.50887	0.168244	1.67711	0.843712	0.328845	5	7	10.5	16	11	18.2	35
38162	Wild	LP	2	3.621	0.435	0.627	0.059	0.135632	12	27.5862	NA	NA	NA	NA	4.248	0.494	0.738929	0.108462	0.84739	0.582966	0.166155	2.5	3	7.5	10	7.5	19.5	36.9
38163	Wild	LP	2	8.431	0.871	2.627	0.242	0.277842	48	55.1091	NA	NA	1.02	0.114	12.078	1.227	1.07005	0.3041	1.37415	0.892917	0.269441	6	8	12.5	16	10	17.4	34.9
38166	Wild	LP	2	4.841	0.49	0.237	0.082	0.167347	22.5	45.9184	NA	NA	0.4	0.113	5.478	0.685	0.726758	0.137874	0.864632	0.792244	0.169536	3.5	6.5	9	15.5	12	19.3	37.8
38172	Wild	LP	2	2.771	0.255	0.057	0.046	0.180392	19	74.5098	NA	NA	NA	NA	2.828	0.301	0.472114	0.0797092	0.551824	0.545464	0.108201	4	5.5	9	11.5	7.5	13.9	32.1
24129	Native	LP	2	4.061	0.338	1.867	0.145	0.428994	44	130.178	NA	NA	NA	NA	5.928	0.483	1.01146	0.245393	1.25686	0.384292	0.246442	3.5	8.5	17	26	22.5	33.3	45.6
24130	Native	LP	2	4.621	0.5	0.287	0.129	0.258	17	34	NA	NA	NA	NA	4.908	0.629	1.16416	0.190135	1.35429	0.464449	0.265548	4.5	6	11	20	15.5	15.4	33.6
Eszenyi Nemes Rozsa	Cultivated	LP	3	7.841	0.826	1.977	0.166	0.200969	26	31.477	NA	NA	NA	NA	9.818	0.992	1.67	0.252916	1.92292	0.515883	0.377042	5	6	12	18.5	13.5	33.4	43.9
Limba	Cultivated	LP	3	6.291	0.556	0.987	0.102	0.183453	17	30.5755	NA	NA	NA	NA	7.278	0.658	1.16709	0.194588	1.36168	0.483227	0.266996	3	5	10.5	16	13	20.7	38.7
Amanda (1986)	Cultivated	LP	3	8.121	0.987	2.257	0.175	0.177305	34	34.4478	NA	NA	0.19	0.024	10.568	1.186	2.1	0.296642	2.39664	0.494859	0.46993	6	9	18.5	26	20	38.5	47.7
Fransen	Cultivated	LP	3	8.781	0.933	3.327	0.244	0.261522	40	42.8725	NA	NA	NA	NA	12.108	1.177	1.64	0.451154	2.09115	0.562847	0.41003	5	8	18	28	23	41.2	50
Belorusskiy krakhmalistyi	Cultivated	LP	3	8.181	0.848	1.677	0.147	0.173349	23	27.1226	NA	NA	NA	NA	9.858	0.995	1.8	0.262441	2.06244	0.482438	0.4044	5	6.5	14	22	17	41.5	53.8
Chijiwa	Cultivated	LP	3	4.091	0.423	0.377	0.049	0.115839	20	47.2813	NA	NA	NA	NA	4.468	0.472	1.04013	0.105391	1.14552	0.412039	0.224612	4	8	18	26	22	11.5	35.4
Paterson's Victoria	Cultivated	LP	3	5.551	0.61	0.607	0.062	0.101639	10	16.3934	NA	NA	NA	NA	6.158	0.672	1.20122	0.0743379	1.27556	0.526829	0.250109	4	8.2	19	27.5	23.5	29.1	41.7
Russet Burbank	Cultivated	LP	3	6.571	0.728	2.457	0.186	0.255495	40	54.9451	NA	NA	NA	NA	9.028	0.914	1.29	0.339833	1.62983	0.560794	0.319575	4	5.5	12	17.5	13.5	21.1	40.5
Snowdrop	Cultivated	LP	3	6.041	0.566	1.777	0.146	0.257951	36	63.6042	NA	NA	0.2	0.028	8.018	0.74	1.14	0.274322	1.41432	0.523219	0.277318	5	8.9	16	21.5	16.5	24.9	44.2
Kuba	Cultivated	LP	3	5.741	0.578	0.727	0.095	0.16436	30.5	52.7682	NA	NA	NA	NA	6.468	0.673	1.43	0.273337	1.70334	0.395107	0.333988	5.5	9	17	22.5	17	38.7	46.9
Tarzan	Cultivated	LP	3	8.411	0.911	2.157	0.153	0.167947	48	52.6894	NA	NA	NA	NA	10.568	1.064	1.76	0.302553	2.06255	0.515865	0.404422	6	10	18	29	23	28.8	54.5
Ikar	Cultivated	LP	3	9.561	1.025	2.127	0.199	0.194146	24	23.4146	NA	NA	0.41	0.047	12.098	1.271	2.27	0.371953	2.64195	0.481083	0.51803	4.5	6.5	13	20	15.5	37.3	50
Tiger	Cultivated	LP	3	9.221	0.96	1.637	0.152	0.158333	30	31.25	NA	NA	NA	NA	10.858	1.112	1.9	0.333335	2.23333	0.49791	0.437909	3.5	9	20.5	31	27.5	42.7	45.3
Trogs Lichtblick	Cultivated	LP	3	9.361	0.84	2.147	0.213	0.253571	41	48.8095	NA	NA	NA	NA	11.508	1.053	0.857644	0.307166	1.16481	0.90401	0.228394	5.5	10.2	22	35.5	30	30.6	45.4
Gesa	Cultivated	LP	3	10.321	0.999	2.677	0.186	0.186186	57	57.0571	NA	NA	NA	NA	12.998	1.185	2.09	0.331924	2.42192	0.48928	0.474887	5	7	17	29	24	32.6	49.3
Sadko	Cultivated	LP	3	7.661	0.711	1.757	0.127	0.178622	46	64.6976	NA	NA	0.22	0.041	9.638	0.879	1.63	0.280707	1.91071	0.460039	0.374649	3	6	15	25.5	22.5	47	53.1
Borka	Cultivated	LP	3	10.301	1.025	1.437	0.113	0.110244	17	16.5854	NA	NA	0.1	0.047	11.838	1.185	2.42	0.216807	2.63681	0.449407	0.517021	5.5	9.2	15	16.5	11	15.1	40.3
Torva	Cultivated	LP	3	7.161	0.57	1.317	0.099	0.173684	40	70.1754	NA	NA	NA	NA	8.478	0.669	1.44	0.24628	1.68628	0.396731	0.330643	5	7.8	14	22.5	17.5	47.1	46.1
Charles Downing	Cultivated	LP	3	8.111	0.746	0.957	0.16	0.214477	37	49.5979	NA	NA	0.1	NA	9.168	0.906	1.28797	0.221565	1.50953	0.600187	0.295986	5.5	9	16	29	23.5	18.7	44.7
Matjaz	Cultivated	LP	3	8.341	0.869	1.937	0.16	0.18412	30	34.5224	NA	NA	NA	NA	10.278	1.029	1.59692	0.253759	1.85068	0.556013	0.362877	4	8.5	18	29	25	36.8	44.4
Läti kollane	Cultivated	LP	3	3.411	0.306	0.517	0.036	0.117647	10	32.6797	NA	NA	NA	NA	3.928	0.342	0.87	0.0753741	0.945374	0.361762	0.185367	2.5	5.5	10.5	17	14.5	24.9	43.8
Prince Edward Island Blue	Cultivated	LP	3	7.351	0.657	1.917	0.157	0.238965	38	57.8387	NA	NA	NA	NA	9.268	0.814	1.33971	0.250308	1.59002	0.511943	0.311769	5	9	14	22	17	23	42.6
Cardoso	Cultivated	LP	3	9.771	1.095	2.047	0.213	0.194521	35	31.9635	0.417	NA	NA	NA	12.235	1.308	2.15	0.412504	2.5625	0.510438	0.502452	4.5	6.8	12.5	19	14.5	30.2	44
Ragna	Cultivated	LP	3	1.491	0.209	0.947	0.1	0.478469	26	124.402	NA	NA	NA	NA	2.438	0.309	0.38	0.108543	0.488543	0.632493	0.0957927	5	8.5	14	17	12	35	45.8
Kero	Cultivated	LP	3	3.881	0.362	0.217	0.084	0.232044	13	35.9116	NA	0.189	NA	NA	4.098	0.635	0.78	0.0720599	0.85206	0.745253	0.167071	3.5	8	13	21	17.5	21.3	38.3
Assuan Market	Cultivated	LP	3	4.641	0.478	0.417	0.07	0.146444	27	56.4854	NA	NA	NA	NA	5.058	0.548	0.922339	0.159655	1.08199	0.506472	0.212156	6.5	9.5	19	26	19.5	38.6	47.4
Kristall	Cultivated	LP	3	1.441	0.16	0.407	0.083	0.51875	16	100	NA	NA	NA	NA	1.848	0.243	0.4	0.107379	0.507379	0.478932	0.099486	3	5	9.5	14	11	28.6	43.8
Prikarpatskiy	Cultivated	LP	3	9.321	0.644	1.527	0.155	0.240683	24	37.2671	NA	NA	NA	NA	10.848	0.799	1.64	0.237808	1.87781	0.425496	0.368198	3	6	14	26.5	23.5	35.6	48.5
Poprad	Cultivated	LP	3	6.541	0.668	2.527	0.264	0.39521	38	56.8862	NA	NA	NA	NA	9.068	0.932	1.12114	0.399252	1.52039	0.613	0.298116	2	5	12	16	14	31.2	48.3
Caribe	Cultivated	LP	3	3.401	0.282	0.337	0.031	0.109929	22	78.0142	1.177	NA	NA	NA	4.915	0.313	0.460298	0.0645334	0.524832	0.596382	0.102908	5	12	19	22	17	29.2	37.5
38153	Wild	LP	3	9.741	1.001	2.607	0.224	0.223776	41	40.959	NA	NA	NA	NA	12.348	1.225	1.51591	0.0107489	1.52666	0.802407	0.299344	5	7.5	12	20	15	19.6	36.9
38157	Wild	LP	3	8.281	0.823	0.847	0.112	0.136087	39	47.3876	NA	NA	1	0.17	10.128	1.105	1.27627	NA	1.28051	0.86294	0.25108	7.5	13	20	27	19.5	16.9	34
38159	Wild	LP	3	15.461	1.356	2.397	0.249	0.183628	36	26.5487	NA	NA	0.34	0.036	18.198	1.641	1.36447	0.297255	1.66173	0.987527	0.325829	7	13	20	32	25	16.5	42.7
38161	Wild	LP	3	14.751	1.169	0.887	0.101	0.0863986	28	23.9521	NA	NA	1.66	0.193	17.298	1.463	1.39657	0.126412	1.52298	0.960615	0.298624	3	8.9	15	24.5	21.5	14.1	35.5
38162	Wild	LP	3	4.611	0.573	0.327	0.052	0.0907504	21	36.6492	NA	NA	NA	NA	4.938	0.625	0.836257	0.125783	0.96204	0.649661	0.188635	4	5	8	10.5	6.5	14.7	33.3
38163	Wild	LP	3	10.781	1.21	2.827	0.312	0.257851	39	32.2314	NA	NA	1.46	0.167	15.068	1.689	0.64578	0.36394	1.00972	1.67274	0.197984	4	9	17	20	16	16.1	32
38166	Wild	LP	3	9.091	1.045	1.117	0.165	0.157895	48	45.933	NA	NA	1.12	0.17	11.328	1.38	1.0861	0.224572	1.31067	1.05289	0.256995	4	9	15.5	22	18	26.7	41.2
38172	Wild	LP	3	5.651	0.642	0.377	0.08	0.124611	21	32.7103	NA	NA	NA	NA	6.028	0.722	1.09309	0.159079	1.25217	0.5766	0.245523	4	6	12.5	15.5	11.5	19.4	35.5
24129	Native	LP	3	3.301	0.313	0.817	0.056	0.178914	38	121.406	NA	NA	NA	NA	4.118	0.369	0.740597	0.151694	0.892291	0.413542	0.174959	4	7.5	19.5	27	23	23.8	45.1
24130	Native	LP	3	2.361	0.3	0.147	0.046	0.153333	21	70	NA	NA	NA	NA	2.508	0.346	0.454828	0.119439	0.574267	0.602507	0.112601	4	4.5	10	16	12	19.8	33.2
Eszenyi Nemes Rozsa	Cultivated	LP	4	9.971	1.015	1.717	0.192	0.189163	27	26.601	NA	NA	NA	NA	11.688	1.207	2.35	0.330661	2.68066	0.450262	0.52562	3.5	6.5	11.5	18	14.5	27	38.9
Limba	Cultivated	LP	4	9.541	0.882	1.927	0.16	0.181406	28	31.746	NA	NA	NA	NA	11.468	1.042	1.59257	0.312641	1.90521	0.54692	0.373571	1.5	4	11	20	18.5	24.4	43.5
Amanda (1986)	Cultivated	LP	4	7.431	0.748	1.987	0.16	0.213904	37	49.4652	NA	NA	NA	NA	9.418	0.908	1.68	0.261517	1.94152	0.467676	0.38069	4.5	8.5	18.5	27.5	23	33.3	54.9
Fransen	Cultivated	LP	4	9.901	0.881	1.757	0.18	0.204313	27	30.647	NA	NA	NA	NA	11.658	1.061	2.13	0.267555	2.39756	0.442534	0.470109	4.5	8	21	32.5	28	32.2	47.5
Belorusskiy krakhmalistyi	Cultivated	LP	4	8.101	0.636	1.637	0.135	0.212264	39	61.3208	NA	NA	NA	NA	9.738	0.771	1.79	0.283066	2.07307	0.371913	0.406484	3.8	6	13.5	23	19.2	47.8	52.8
Chijiwa	Cultivated	LP	4	4.411	0.448	0.727	0.061	0.136161	31	69.1964	NA	NA	NA	NA	5.138	0.509	0.988576	0.129481	1.11806	0.455254	0.219227	4.5	10	17.5	26	21.5	23.4	42.9
Paterson's Victoria	Cultivated	LP	4	7.561	0.85	1.767	0.158	0.185882	27	31.7647	NA	NA	NA	NA	9.328	1.008	1.54245	0.309045	1.8515	0.544425	0.363038	6	10	17	25	19	34	45.8
Russet Burbank	Cultivated	LP	4	8.001	0.754	2.477	0.172	0.228117	34	45.0928	NA	NA	NA	NA	10.478	0.926	1.69	0.380037	2.07004	0.447335	0.40589	4	7.5	14	22	18	29.4	37.2
Snowdrop	Cultivated	LP	4	9.471	0.887	2.037	0.186	0.209696	26	29.3123	NA	NA	NA	NA	11.508	1.073	2.02	0.319579	2.33958	0.458629	0.458741	8.5	12.5	20	28	19.5	34.1	42.9
Kuba	Cultivated	LP	4	8.151	0.745	0.637	0.17	0.228188	36	48.3221	NA	NA	0.29	0.087	9.078	1.002	2.36	0.226657	2.58666	0.387373	0.507188	5	8	15	25	20	40.6	50.6
Tarzan	Cultivated	LP	4	8.561	0.757	1.427	0.129	0.17041	26	34.3461	NA	NA	0.2	0.06	10.188	0.946	1.83	0.252277	2.08228	0.45431	0.40829	5	9.5	21.5	32.5	27.5	46.9	51.6
Ikar	Cultivated	LP	4	10.551	0.965	1.897	0.215	0.222798	40	41.4508	NA	NA	0.12	0.041	12.568	1.221	2.76	0.338962	3.09896	0.394003	0.60764	3.5	7	16	28.5	25	35.3	47
Tiger	Cultivated	LP	4	8.011	0.794	0.897	0.149	0.187657	40	50.3778	NA	NA	NA	NA	8.908	0.943	1.6	0.365634	1.96563	0.479743	0.385419	4	9	22.5	28	24	39.4	47.3
Trogs Lichtblick	Cultivated	LP	4	8.581	0.801	1.647	0.138	0.172285	32	39.9501	NA	NA	NA	NA	10.228	0.939	1.43232	0.219742	1.65206	0.568382	0.323933	5.8	11	20	36.8	31	35	47.2
Gesa	Cultivated	LP	4	7.991	0.663	1.357	0.116	0.174962	25	37.7074	NA	NA	NA	NA	9.348	0.779	1.57	0.179989	1.74999	0.445146	0.343135	4.5	7.5	19	28	23.5	41.7	51.2
Sadko	Cultivated	LP	4	5.661	0.69	1.407	0.114	0.165217	32	46.3768	NA	NA	0.25	0.049	7.318	0.853	1.71	0.238636	1.94864	0.437742	0.382086	4	9	22	26.5	22.5	44	50.5
Borka	Cultivated	LP	4	9.751	0.773	1.137	0.145	0.187581	26	33.6352	NA	NA	NA	NA	10.888	0.918	1.83	0.215486	2.04549	0.448793	0.401076	4	8.5	22	29	25	14.4	32.4
Torva	Cultivated	LP	4	5.601	0.526	0.637	0.066	0.125475	25	47.5285	NA	NA	0.45	0.073	6.688	0.665	1.33	0.142497	1.4725	0.451614	0.288725	4	7.5	17.5	26	22	50.5	53.9
Charles Downing	Cultivated	LP	4	8.301	0.876	1.507	0.232	0.26484	34	38.8128	NA	NA	0.57	0.109	10.378	1.217	1.17984	0.280947	1.46079	0.833112	0.286429	4.5	8	14.5	23	18.5	25.8	41.1
Matjaz	Cultivated	LP	4	4.411	0.486	1.577	0.158	0.325103	33	67.9012	NA	NA	NA	NA	5.988	0.644	0.729637	0.214042	0.943679	0.682435	0.185035	3.8	6.5	16	23	19.2	37.5	42.5
Läti kollane	Cultivated	LP	4	5.051	0.451	1.357	0.095	0.210643	32	70.9534	NA	NA	NA	NA	6.408	0.546	1.27	0.20034	1.47034	0.371343	0.288302	4	6	11.5	19	15	33.8	47.9
Prince Edward Island Blue	Cultivated	LP	4	8.981	0.925	3.147	0.287	0.31027	53	57.2973	NA	NA	0.14	0.015	12.268	1.227	1.41856	0.363637	1.7822	0.688474	0.349451	5.6	8.5	17	23.5	17.9	25.8	43.1
Cardoso	Cultivated	LP	4	9.801	0.978	0.857	0.183	0.187117	31	31.6973	NA	NA	NA	NA	10.658	1.161	1.84	0.337029	2.17703	0.533296	0.426868	5	8	16	22	17	30	48.6
Ragna	Cultivated	LP	4	0.761	0.088	0.187	0.007	0.0795455	18	204.545	NA	NA	NA	NA	0.948	0.095	0.12	0.0380704	0.15807	0.600998	0.0309942	5	10	13	14.5	9.5	47.6	53.8
Kero	Cultivated	LP	4	5.001	0.508	0.377	0.034	0.0669291	22	43.3071	0.597	0.154	NA	NA	5.975	0.696	1.05	0.125081	1.17508	0.5923	0.230408	3	8	15	19.5	16.5	25.6	41.5
Assuan Market	Cultivated	LP	4	3.241	0.322	0.677	0.05	0.15528	31	96.2733	NA	NA	NA	NA	3.918	0.372	0.694158	0.107032	0.80119	0.464309	0.157096	4	8	16	21	17	41.3	42.4
Kristall	Cultivated	LP	4	1.321	0.15	0.177	0.031	0.206667	17	113.333	NA	NA	1	0.182	2.498	0.363	0.4	0.0600957	0.460096	0.788966	0.0902148	2	4.5	8	11	9	35.5	41.4
Prikarpatskiy	Cultivated	LP	4	8.971	1.367	1.657	0.141	0.103146	34	24.872	NA	NA	NA	NA	10.628	1.508	1.79	0.297913	2.08791	0.722252	0.409395	4	8	15	24	20	48	50.1
Poprad	Cultivated	LP	4	10.131	0.871	1.867	0.188	0.215844	27	30.9989	NA	NA	0.29	0.04	12.288	1.099	1.5747	0.292875	1.86757	0.588464	0.366191	3.5	5.5	12	20	16.5	50.3	52.7
Caribe	Cultivated	LP	4	2.391	0.229	0.177	0.014	0.0611354	1	4.36681	NA	NA	NA	NA	2.568	0.243	0.226015	0.0400159	0.26603	0.913429	0.0521628	1	8	17.5	24	23	20.1	37.8
38153	Wild	LP	4	8.111	1.019	4.017	0.323	0.316977	52	51.0304	NA	NA	0.81	0.101	12.938	1.443	1.28033	0.408889	1.68921	0.854243	0.331219	6	8	10	15	9	20.8	37.6
38157	Wild	LP	4	8.341	0.973	1.157	0.229	0.235355	32	32.888	NA	NA	0.69	0.15	10.188	1.352	1.19055	0.281217	1.47177	0.91862	0.288583	7	11	16.5	24	17	23.5	39.9
38159	Wild	LP	4	10.761	1.216	1.787	0.212	0.174342	40	32.8947	NA	NA	0.64	0.094	13.188	1.522	NA	0.1989	0.1989	7.65208	0.039	6.5	10	16	25.5	19	21.2	37.4
38161	Wild	LP	4	13.871	1.435	2.137	0.267	0.186063	32	22.2997	NA	NA	0.62	0.114	16.628	1.816	1.58608	0.336096	1.92218	0.94476	0.376898	9.5	13	17.5	23.5	14	18.6	36.4
38162	Wild	LP	4	6.561	0.819	0.707	0.111	0.135531	22	26.862	NA	NA	NA	NA	7.268	0.93	1.23718	0.166393	1.40358	0.662594	0.275211	3	6.2	7	10	7	17.8	35.7
38163	Wild	LP	4	7.191	0.804	1.407	0.138	0.171642	34	42.2886	NA	NA	0.46	0.057	9.058	0.999	0.916284	0.215197	1.13148	0.882914	0.221859	5	11	17	21	16	19.8	38
38166	Wild	LP	4	10.031	1.299	0.707	0.196	0.150885	33	25.4042	NA	NA	0.7	0.209	11.438	1.704	1.51101	0.236117	1.74712	0.975318	0.342573	6	8.5	12	17.8	11.8	23.6	39.8
38172	Wild	LP	4	5.051	0.599	0.397	0.087	0.145242	22	36.7279	NA	NA	NA	NA	5.448	0.686	1.01074	0.121493	1.13223	0.605882	0.222007	4	6.5	11.5	16	12	18.9	34.9
24129	Native	LP	4	4.271	0.521	1.657	0.15	0.287908	34	65.2591	NA	NA	NA	NA	5.928	0.671	1.07767	0.278855	1.35652	0.494647	0.265985	4.5	10	22	29.5	25	29.4	44.6
24130	Native	LP	4	1.091	0.115	0.217	0.046	0.4	14	121.739	NA	NA	NA	NA	1.308	0.161	0.22602	0.100342	0.326362	0.493317	0.0639925	3.5	3	8	11	7.5	9	34.7

## Sheet: Reduction in biomass
Table S1: Sheet 3 - Percent reduction in shoot (SDW), root (RDW)and total biomass (TotalDW) under LP
Genotype	Type	Reduction in SDW [%]	Reduction in RDW [%]	Reduction in TotalDW [%]
Fransen	Cultivated	68.4492	66.2707	67.9988
Belorusskiy krakhmalistyi	Cultivated	68.8578	68.7943	67.8428
Tarzan	Cultivated	70.2075	60.7843	69.444
Tiger	Cultivated	65.3328	56.1378	64.8537
Gesa	Cultivated	67.9296	58.9304	72.954
Sadko	Cultivated	67.3773	72.5858	66.7679
Charles Downing	Cultivated	65.5909	69.3597	65.7161
Ragna	Cultivated	63.5165	41.502	63.5812
Assuan Market	Cultivated	76.1139	60.8135	75.4679
Poprad	Cultivated	57.7626	43.9039	55.2311
38153	Wild	67.9934	65.9404	67.4672
38163	Wild	55.8385	60.0726	59.1749
38166	Wild	63.1218	39.7773	60.8087
24129	Native	64.741	61.7062	64.0658
Eszenyi Nemes Rozsa	Cultivated	67.9622	70.4512	69.0496
Limba	Cultivated	66.7558	78.6972	69.9684
Amanda (1986)	Cultivated	67.6058	64.5079	68.4685
Chijiwa	Cultivated	64.8202	61.2552	61.3713
Paterson's Victoria	Cultivated	60.6872	81.0461	69.1281
Russet Burbank	Cultivated	61.92	61.5171	59.8686
Snowdrop	Cultivated	72.4315	69.5183	71.6576
Kuba	Cultivated	65.8871	42.4974	63.1307
Ikar	Cultivated	67.1043	56.7349	69.7075
Trogs Lichtblick	Cultivated	68.9479	66.5581	69.2722
Borka	Cultivated	67.2882	69.3532	67.1252
Torva	Cultivated	78.4806	75.7062	79.1679
Matjaz	Cultivated	63.3139	54.8474	61.989
Lati kollane	Cultivated	75.4406	67.0432	73.1798
Prince Edward Island Blue	Cultivated	66.9966	61.4828	66.0307
Cardoso	Cultivated	64.2677	49.8691	69.2454
Kero	Cultivated	74.3938	78.4584	72.7428
Kristall	Cultivated	64.2407	77.7722	46.3436
Prikarpatskiy	Cultivated	72.9004	75.0123	73.211
Caribe	Cultivated	85.6711	88.1336	87.8557
38157	Wild	70.5791	66.7959	69.0716
38159	Wild	66.4204	75.0085	67.98
38161	Wild	64.5742	79.0592	67.3122
38162	Wild	62.4269	24.12	61.5949
38172	Wild	71.5164	74.7243	73.8265
24130	Native	78.0268	63.6802	75.9702
